# Supplementary material for: Iron–Manganese–Magnesium Co-Modified Biochar Reduces Arsenic Mobility and Accumulation in a Pakchoi–Rice Rotation System
Source: Toxics. 2026 Jan 24;14(2):112. doi: 10.3390/toxics14020112 (PMC12944937; doi:10.3390/toxics14020112)
Supplement: Supplementary file 1 [file toxics-14-00112-s001.zip]

Archive with 1 entries (1 files):
- toxics-4081825-supplementary.pdf
